# Supplementary material for: Modeling the Potential Distribution of the Invasive Pest Trogoderma granarium (Coleoptera: Dermestidae) Under CMIP6 Future Climate Projections
Source: Ecol Evol. 2025 Sep 16;15(9):e72159. doi: 10.1002/ece3.72159 (PMC12441306; doi:10.1002/ece3.72159)
Supplement: Supplementary file 1 — Table S1: ece372159‐sup‐0001‐TableS1.csv. [file ECE3-15-e72159-s001.csv]

species	latitude	longitude
Trogoderma granarium	28.550	3.660
Trogoderma granarium	12.500	-1.667
Trogoderma granarium	27.600	30.600
Trogoderma granarium	28.166	17.660
Trogoderma granarium	-20.190	47.360
Trogoderma granarium	18.199	-2.650
Trogoderma granarium	20.250	-10.500
Trogoderma granarium	32.166	-6.320
Trogoderma granarium	18.170	9.166
Trogoderma granarium	10.166	8.166
Trogoderma granarium	14.500	-14.250
Trogoderma granarium	6.466	48.131
Trogoderma granarium	16.166	30.620
Trogoderma granarium	-6.156	39.342
Trogoderma granarium	34.462	9.166
Trogoderma granarium	-14.333	28.500
Trogoderma granarium	-19.000	29.750
Trogoderma granarium	33.466	66.499
Trogoderma granarium	24.499	90.166
Trogoderma granarium	22.462	79.167
Trogoderma granarium	15.833	79.750
Trogoderma granarium	26.436	93.432
Trogoderma granarium	29.250	76.333
Trogoderma granarium	31.917	77.250
Trogoderma granarium	26.583	73.833
Trogoderma granarium	27.250	80.750
Trogoderma granarium	24.166	88.170
Trogoderma granarium	32.167	53.164
Trogoderma granarium	33.646	44.379
Trogoderma granarium	31.500	34.750
Trogoderma granarium	33.833	35.833
Trogoderma granarium	21.166	96.166
Trogoderma granarium	28.166	84.166
Trogoderma granarium	30.468	70.166
Trogoderma granarium	25.500	51.250
Trogoderma granarium	25.166	45.166
Trogoderma granarium	36.500	127.750
Trogoderma granarium	7.750	80.750
Trogoderma granarium	35.166	38.166
Trogoderma granarium	39.166	35.460
Trogoderma granarium	15.500	47.500
Trogoderma granarium	41.130	20.646
Trogoderma granarium	35.460	33.190
Trogoderma granarium	39.166	22.316
Trogoderma granarium	40.460	9.317
Trogoderma granarium	62.166	10.166
Trogoderma granarium	60.346	98.460
Trogoderma granarium	-35.300	149.133
Trogoderma granarium	-33.883	151.267
Trogoderma granarium	-29.625	30.375
Trogoderma granarium	-21.133	55.532
Trogoderma granarium	-1.984	38.352
Trogoderma granarium	-1.984	38.352
Trogoderma granarium	-0.934	38.063
Trogoderma granarium	-0.633	37.136
Trogoderma granarium	22.041	31.490
Trogoderma granarium	31.383	73.017
Trogoderma granarium	32.000	34.830
Trogoderma granarium	32.002	34.830
Trogoderma granarium	32.179	-110.876
Trogoderma granarium	32.848	-115.569
Trogoderma granarium	33.448	-112.074
Trogoderma granarium	33.941	-117.405
Trogoderma granarium	34.255	-111.409
Trogoderma granarium	36.327	-119.645556
Trogoderma granarium	36.676	-119.921
Trogoderma granarium	47.225	9.505
Trogoderma granarium	47.373	8.531
Trogoderma granarium	47.382	8.544
Trogoderma granarium	47.464	8.467
Trogoderma granarium	48.160	16.530
Trogoderma granarium	50.850	4.350
Trogoderma granarium	51.483	-0.167
Trogoderma granarium	51.554	-0.177
Trogoderma granarium	51.914	4.479
Trogoderma granarium	52.388	4.638
Trogoderma granarium	52.458	13.299
Trogoderma granarium	52.460	13.300
Trogoderma granarium	52.960	5.810
Trogoderma granarium	55.597	12.979
Trogoderma granarium	59.868	17.665
Trogoderma granarium	23.197500	94.301944
Trogoderma granarium	24.860556	67.010278
Trogoderma granarium	32.407222	-87.020833
Trogoderma granarium	32.811111	-115.380000
Trogoderma granarium	34.500278	-111.500833
Trogoderma granarium	36.500000	127.750000
Trogoderma granarium	51.004444	4.302778
Trogoderma granarium	52.068611	4.286111
