# Supplementary material for: Modeling the Potential Distribution of the Invasive Pest Trogoderma granarium (Coleoptera: Dermestidae) Under CMIP6 Future Climate Projections
Source: Ecol Evol. 2025 Sep 16;15(9):e72159. doi: 10.1002/ece3.72159 (PMC12441306; doi:10.1002/ece3.72159)
Supplement: Supplementary file 2 — Table S2: ece372159‐sup‐0002‐TableS2.csv. [file ECE3-15-e72159-s003.csv]

Status	Correlation
Removed		bio_1	bio_2	bio_3	bio_4	bio_5	bio_6	bio_7	bio_8	bio_9	bio_10	bio_11	bio_12	bio_13	bio_14	bio_15	bio_16	bio_17	bio_18	bio_19
Removed	bio_1	1
Removed	bio_2	.419**	1
Removed	bio_3	.646**	.270**	1
Removed	bio_4	-.545**	.238*	-.772**	1
Removed	bio_5	.820**	.759**	.327**	-0.01	1
Retained	bio_6	.888**	0.064	.753**	-.843**	.500**	1
Retained	bio_7	-.272**	.581**	-.546**	.916**	.310**	-.669**	1
Retained	bio_8	.703**	.234*	.460**	-.384**	.522**	.588**	-.198*	1
Retained	bio_9	.793**	.493**	.501**	-.361**	.757**	.702**	-0.121	.206*	1
Removed	bio_10	.903**	.620**	.374**	-0.138	.971**	.628**	0.144	.614**	.773**	1
Removed	bio_11	.952**	.235*	.765**	-.773**	.629**	.979**	-.535**	.656**	.745**	.735**	1
Removed	bio_12	-0.053	-.491**	0.105	-.373**	-.382**	0.131	-.472**	0.125	-.268**	-.275**	0.08	1
Removed	bio_13	0.184	-.272**	.277**	-.420**	-0.116	.284**	-.411**	.304**	-0.081	-0.021	.274**	.907**	1
Retained	bio_14	-.529**	-.638**	-.320**	-0.003	-.679**	-.281**	-.275**	-.292**	-.569**	-.625**	-.400**	.406**	0.075	1
Retained	bio_15	.670**	.400**	.529**	-.340**	.580**	.532**	-0.087	.557**	.453**	.603**	.617**	-0.032	.306**	-.651**	1
Removed	bio_16	0.148	-.296**	.227*	-.404**	-0.152	.252**	-.408**	.268**	-0.106	-0.056	.241*	.935**	.989**	0.109	.253**	1
Removed	bio_17	-.518**	-.646**	-.318**	-0.015	-.675**	-.269**	-.284**	-.280**	-.555**	-.619**	-.388**	.458**	0.125	.989**	-.653**	0.158	1
Retained	bio_18	-0.033	-.311**	0.068	-.214*	-.292**	0.04	-.294**	.253**	-.312**	-.188*	0.029	.840**	.783**	.251**	0.024	.815**	.284**	1
Retained	bio_19	-.217*	-.337**	-0.027	-0.129	-.331**	-0.027	-.255**	-.344**	-0.033	-.303**	-0.104	.332**	.191*	.297**	-.209*	.224*	.329**	-0.04	1
	**. Correlation is significant at the 0.01 level (2-tailed).
	*. Correlation is significant at the 0.05 level (2-tailed).
	Variable set	No. of variables	AUC (mean ¡À SD)	TSS (mean ¡À SD)	Kappa (mean ¡À SD)
	All variables (before filtering)	19	0.873 ¡À 0.012	0.701 ¡À 0.015	0.683 ¡À 0.014
	Filtered variables (after correlation filtering)	8	0.889 ¡À 0.010	0.718 ¡À 0.013	0.697 ¡À 0.011
