# Supplementary material for: Modeling the Potential Distribution of the Invasive Pest Trogoderma granarium (Coleoptera: Dermestidae) Under CMIP6 Future Climate Projections
Source: Ecol Evol. 2025 Sep 16;15(9):e72159. doi: 10.1002/ece3.72159 (PMC12441306; doi:10.1002/ece3.72159)
Supplement: Supplementary file 3 — Table S3: ece372159‐sup‐0003‐TableS3.csv. [file ECE3-15-e72159-s004.csv]

Model	Mean_AUC_ratio	pval_pROC	Omission_rate_at_5%	AICc	delta_AICc	W_AICc	num_parameters
M_1_F_l_set1	1.38962182	0	0.181818182	2814.22176	76.85123031	1.78E-19	9
M_1_F_q_set1	1.516695757	0	0.136363636	2750.586207	13.21567695	1.18E-05	9
M_1_F_p_set1	1.471640924	0	0.181818182	2764.285975	26.91544565	1.27E-08	19
M_1_F_t_set1	1.359272178	0	0.227272727	2815.009453	77.63892299	1.24E-19	46
M_1_F_h_set1	1.333553061	0	0.136363636	2934.44603	197.0755006	1.45E-45	54
M_1_F_lq_set1	1.525536572	0	0.136363636	2749.801845	12.43131568	1.82E-05	13
M_1_F_lp_set1	1.470078082	0	0.227272727	2777.913203	40.54267377	1.44E-11	25
M_1_F_lt_set1	1.379010019	0	0.227272727	2887.683315	150.3127853	2.12E-35	53
M_1_F_lh_set1	1.369853244	0	0.136363636	3051.698672	314.3281422	5.19E-71	61
M_1_F_qp_set1	1.469544189	0	0.181818182	2765.778812	28.40828292	6.40E-09	21
M_1_F_qt_set1	1.49968973	0	0.181818182	2832.111572	94.74104259	2.55E-23	48
M_1_F_qh_set1	1.537362516	0	0.090909091	2899.709993	162.3394634	5.39E-38	51
M_1_F_pt_set1	1.452799457	0	0.318181818	2937.529293	200.1587639	3.34E-46	57
M_1_F_ph_set1	1.475741656	0	0.227272727	3020.776687	283.4061573	2.82E-64	60
M_1_F_th_set1	1.344269304	0	0.181818182	3261.242098	523.8715684	1.73E-116	69
M_1_F_lqp_set1	1.471610946	0	0.181818182	2774.253695	36.88316586	9.79E-11	25
M_1_F_lqt_set1	1.502625816	0	0.181818182	2822.272195	84.9016655	3.70E-21	47
M_1_F_lqh_set1	1.514963266	0	0.181818182	2981.723446	244.3529166	8.88E-56	57
M_1_F_lpt_set1	1.458281699	0	0.318181818	2937.435632	200.0651028	3.71E-46	57
M_1_F_lph_set1	1.483754467	0	0.181818182	3440.105272	702.7347421	2.64E-155	72
M_1_F_qpt_set1	1.452882237	0	0.318181818	2993.513558	256.1430284	2.52E-58	60
M_1_F_qph_set1	1.482691461	0	0.227272727	3066.496661	329.1261312	3.61E-74	62
M_1_F_qth_set1	1.486301345	0	0.181818182	3261.686278	524.3157487	1.51E-116	69
M_1_F_pth_set1	1.460816121	0	0.272727273	3475.744698	738.3741686	5.02E-163	73
M_1_F_lqpt_set1	1.451837	0	0.318181818	2974.84661	237.4760801	2.98E-54	59
M_1_F_lqph_set1	1.472230417	0	0.227272727	3090.049726	352.6791967	2.90E-79	63
M_1_F_lqth_set1	1.492347611	0	0.227272727	3090.08676	352.7162308	2.88E-79	64
M_1_F_lpth_set1	1.461442744	0	0.272727273	3475.744698	738.3741686	5.24E-163	73
M_1_F_lqpth_set1	1.465153044	0	0.272727273	5565.582394	2828.211865	0	83
M_2_F_l_set1	1.367369171	0	0.181818182	2813.786349	76.41581919	2.96E-19	8
M_2_F_q_set1	1.505622445	0	0.136363636	2750.098754	12.7282248	2.03E-05	8
M_2_F_p_set1	1.47990128	0	0.181818182	2767.257206	29.88667621	3.85E-09	16
M_2_F_t_set1	1.373204947	0	0.181818182	2750.876188	13.50565885	1.41E-05	22
M_2_F_h_set1	1.391558202	0	0.136363636	2764.887301	27.51677104	1.29E-08	27
M_2_F_lq_set1	1.501778839	0	0.136363636	2753.114037	15.74350773	4.71E-06	11
M_2_F_lp_set1	1.480117353	0	0.181818182	2771.271681	33.901151	5.44E-10	18
M_2_F_lt_set1	1.378430796	0	0.181818182	2756.121469	18.75093952	1.07E-06	24
M_2_F_lh_set1	1.37441279	0	0.136363636	2817.222847	79.85231744	5.86E-20	38
M_2_F_qp_set1	1.477308587	0	0.136363636	2758.382908	21.01237853	3.55E-07	15
M_2_F_qt_set1	1.507549678	0	0.136363636	2738.079962	0.70943249	0.009143394	19
M_2_F_qh_set1	1.530470258	0	0.090909091	2748.199814	10.82928412	5.88E-05	23
M_2_F_pt_set1	1.475285927	0	0.181818182	2750.370051	12.99952129	2.01E-05	24
M_2_F_ph_set1	1.485896351	0	0.181818182	2795.722082	58.35155236	2.89E-15	35
M_2_F_th_set1	1.366140741	0	0.136363636	2809.736288	72.36575831	2.66E-18	38
M_2_F_lqp_set1	1.473711237	0	0.136363636	2772.547758	35.17722874	3.20E-10	20
M_2_F_lqt_set1	1.506573926	0	0.136363636	2738.678682	1.308152622	0.007298793	19
M_2_F_lqh_set1	1.527245009	0	0.090909091	2765.987141	28.61661119	8.70E-09	28
M_2_F_lpt_set1	1.479427252	0	0.181818182	2762.034346	24.66381615	6.37E-08	27
M_2_F_lph_set1	1.485506133	0	0.181818182	2806.987327	69.61679708	1.12E-17	37
M_2_F_qpt_set1	1.479054498	0	0.181818182	2761.372457	24.00192768	9.13E-08	27
M_2_F_qph_set1	1.486550178	0	0.181818182	2768.51446	31.14393082	2.61E-09	30
M_2_F_qth_set1	1.524526284	0	0.090909091	2776.761878	39.39134858	4.28E-11	33
M_2_F_pth_set1	1.482033754	0	0.181818182	2840.609739	103.2392094	5.94E-25	44
M_2_F_lqpt_set1	1.4899776	0	0.181818182	2765.36632	27.99579059	1.32E-08	28
M_2_F_lqph_set1	1.486434223	0	0.181818182	2805.321969	67.9514393	2.82E-17	37
M_2_F_lqth_set1	1.527323972	0	0.090909091	2792.729844	55.35931459	1.56E-14	36
M_2_F_lpth_set1	1.483131157	0	0.181818182	2840.615805	103.2452755	6.32E-25	44
M_2_F_lqpth_set1	1.48334535	0	0.181818182	2833.511759	96.1412299	2.24E-23	43
M_3_F_l_set1	1.352611652	0	0.136363636	2816.674713	79.30418311	1.03E-19	8
M_3_F_q_set1	1.389488242	0	0.136363636	2752.775699	15.40516898	7.89E-06	8
M_3_F_p_set1	1.473860967	0	0.181818182	2756.872836	19.50230613	1.04E-06	10
M_3_F_t_set1	1.373660085	0	0.136363636	2764.15613	26.78560091	2.76E-08	15
M_3_F_h_set1	1.386953552	0	0.090909091	2767.235227	29.86469713	6.04E-09	22
M_3_F_lq_set1	1.509669088	0	0.136363636	2753.741479	16.37094918	5.23E-06	10
M_3_F_lp_set1	1.482471191	0	0.181818182	2764.045516	26.67498623	3.09E-08	13
M_3_F_lt_set1	1.393544946	0	0.090909091	2780.919769	43.54923959	6.82E-12	20
M_3_F_lh_set1	1.389022871	0	0.136363636	2749.830311	12.45978116	3.92E-05	18
M_3_F_qp_set1	1.483717114	0	0.136363636	2757.34433	19.9738007	9.34E-07	12
M_3_F_qt_set1	1.378700498	0	0.136363636	2751.376167	14.00563778	1.89E-05	14
M_3_F_qh_set1	1.533763743	0	0.090909091	2739.129541	1.759011405	0.008708593	16
M_3_F_pt_set1	1.486273746	0	0.181818182	2750.337183	12.96665301	3.28E-05	14
M_3_F_ph_set1	1.498174475	0	0.181818182	2753.899396	16.5288664	5.64E-06	21
M_3_F_th_set1	1.383488649	0	0.136363636	2763.75944	26.38891004	4.17E-08	23
M_3_F_lqp_set1	1.485349181	0	0.136363636	2756.482869	19.1123393	1.62E-06	12
M_3_F_lqt_set1	1.509312388	0	0.136363636	2750.52735	13.15682081	3.26E-05	13
M_3_F_lqh_set1	1.525447485	0	0.136363636	2737.37053	0	0.023443388	16
M_3_F_lpt_set1	1.477579351	0	0.181818182	2756.291932	18.92140217	1.87E-06	16
M_3_F_lph_set1	1.495600095	0	0.181818182	2744.042674	6.672144614	0.000874294	18
M_3_F_qpt_set1	1.48467108	0	0.136363636	2748.864112	11.49358224	8.04E-05	14
M_3_F_qph_set1	1.489713821	0	0.136363636	2763.374572	26.00404294	5.83E-08	24
M_3_F_qth_set1	1.516389641	0	0.090909091	2742.379837	5.009307471	0.002162823	19
M_3_F_pth_set1	1.494139189	0	0.181818182	2751.568188	14.19765865	2.25E-05	21
M_3_F_lqpt_set1	1.491374941	0	0.136363636	2755.071683	17.70115299	4.01E-06	16
M_3_F_lqph_set1	1.491335235	0	0.136363636	2763.155317	25.78478788	7.24E-08	24
M_3_F_lqth_set1	1.527575932	0	0.136363636	2742.010627	4.640097562	0.00290086	18
M_3_F_lpth_set1	1.48800936	0	0.181818182	2751.568188	14.19765865	2.51E-05	21
M_3_F_lqpth_set1	1.496654367	0	0.136363636	2766.341862	28.9713328	1.61E-08	25
M_4_F_l_set1	1.349050208	0	0.136363636	2814.661568	77.29103858	5.33E-19	7
M_4_F_q_set1	1.374537644	0	0.136363636	2753.686011	16.31548171	9.59E-06	7
M_4_F_p_set1	1.355093708	0	0.181818182	2756.127283	18.75675358	2.93E-06	8
M_4_F_t_set1	1.264531588	0	0.090909091	2770.812982	33.44245202	1.96E-09	8
M_4_F_h_set1	1.384314504	0	0.136363636	2760.219254	22.84872451	4.07E-07	15
M_4_F_lq_set1	1.380619815	0	0.136363636	2751.743152	14.37262199	2.92E-05	8
M_4_F_lp_set1	1.34541026	0	0.181818182	2755.267076	17.89654644	5.22E-06	8
M_4_F_lt_set1	1.387225397	0	0.090909091	2788.950018	51.57948891	2.64E-13	14
M_4_F_lh_set1	1.376496722	0	0.136363636	2781.648441	44.2779113	1.06E-11	22
M_4_F_qp_set1	1.358316341	0	0.136363636	2754.834827	17.46429745	7.37E-06	9
M_4_F_qt_set1	1.384703807	0	0.136363636	2755.443657	18.07312769	5.70E-06	8
M_4_F_qh_set1	1.372631018	0	0.136363636	2744.679585	7.309055089	0.001299926	13
M_4_F_pt_set1	1.353144951	0	0.181818182	2756.130342	18.75981239	4.46E-06	8
M_4_F_ph_set1	1.503957612	0	0.181818182	2757.704095	20.33356516	2.15E-06	18
M_4_F_th_set1	1.383703949	0	0.136363636	2752.085363	14.7148334	3.77E-05	14
M_4_F_lqp_set1	1.380729259	0	0.136363636	2756.237981	18.86745142	5.03E-06	10
M_4_F_lqt_set1	1.381609486	0	0.136363636	2753.918106	16.54757678	1.71E-05	9
M_4_F_lqh_set1	1.389406818	0	0.136363636	2746.631461	9.260931701	0.000700706	14
M_4_F_lpt_set1	1.341522009	0	0.181818182	2755.254483	17.88395322	1.01E-05	8
M_4_F_lph_set1	1.503805257	0	0.181818182	2754.54665	17.17612024	1.56E-05	17
M_4_F_qpt_set1	1.36620879	0	0.136363636	2754.858392	17.48786228	1.46E-05	9
M_4_F_qph_set1	1.362526195	0	0.136363636	2756.045349	18.6748193	8.88E-06	18
M_4_F_qth_set1	1.372571368	0	0.136363636	2738.085245	0.714715929	0.072753763	11
M_4_F_pth_set1	1.501729413	0	0.181818182	2743.050426	5.679896763	0.006736572	13
M_4_F_lqpt_set1	1.357935057	0	0.136363636	2756.22739	18.85686078	1.05E-05	10
M_4_F_lqph_set1	1.369407756	0	0.136363636	2749.962018	12.59148886	0.000276263	16
M_4_F_lqth_set1	1.383668022	0	0.136363636	2743.934169	6.563639625	0.006574637	13
M_4_F_lpth_set1	1.499721232	0	0.181818182	2740.112698	2.742168906	0.051106981	12
M_4_F_lqpth_set1	1.356556357	0	0.136363636	2743.969421	6.598891291	0.009217668	14
