# Supplementary material for: Modeling the Potential Distribution of the Invasive Pest Trogoderma granarium (Coleoptera: Dermestidae) Under CMIP6 Future Climate Projections
Source: Ecol Evol. 2025 Sep 16;15(9):e72159. doi: 10.1002/ece3.72159 (PMC12441306; doi:10.1002/ece3.72159)
Supplement: Supplementary file 4 — Table S4: ece372159‐sup‐0004‐TableS4.csv. [file ECE3-15-e72159-s002.csv]

true	prob	pred
1	0.586715502	1
1	0.38751709	1
1	0.476544999	1
1	0.575970355	1
1	0.516310762	1
1	0.445549443	1
1	0.564892486	0
1	0.518962203	0
1	0.238227389	0
1	0.711184099	1
1	0.287339992	0
1	0.622425402	1
1	0.545564903	1
1	0.50907553	1
1	0.526256009	1
1	0.690964446	1
1	0.326751839	1
1	0.530173633	0
1	0.649134235	1
1	0.660932542	1
1	0.533645463	0
1	0.6424338	1
1	0.725272514	1
1	0.726398191	1
1	0.404653513	1
1	0.708282588	1
1	0.611324118	1
1	0.650669518	1
1	0.727782804	1
1	0.497352004	1
1	0.266803634	1
1	0.659984206	1
1	0.544743263	1
1	0.381964456	0
1	0.626935862	1
1	0.708551594	1
1	0.624332495	1
1	0.627862927	1
1	0.388171136	1
1	0.006829438	1
1	0.537663271	1
1	0.553928961	1
1	0.519251554	1
1	0.641880545	1
1	0.714540333	1
1	0.573867474	1
1	0.699945521	1
1	0.548700174	1
1	0.68014037	1
1	0.672407187	1
1	0.536987755	0
1	0.537467676	1
1	0.491775268	1
1	0.544488588	1
1	0.533077304	0
1	0.54636477	1
1	0.554675696	1
1	0.514798049	1
1	0.544516609	1
1	0.515840737	1
1	0.45493448	1
1	0.442832733	1
1	0.611870385	1
1	0.615012502	1
1	0.5386212	1
1	0.539723224	1
1	0.54419136	0
1	0.554140458	1
1	0.51399431	1
1	0.54709676	1
1	0.32332939	1
1	0.569235368	1
1	0.600769534	1
1	0.725100479	1
1	0.348492366	1
1	0.406900024	1
1	0.69268499	0
1	0.494128328	1
1	0.564083898	1
1	0.570534429	1
1	0.472442683	1
1	0.514445169	1
1	0.529336901	1
1	0.531933203	1
0	0.021623717	0
0	0.605690023	0
0	0.018464583	0
0	0.390802322	0
0	0.526494982	0
0	0.509589094	0
0	1.7e-08	0
0	0.155871127	0
0	0.549912237	0
0	0.378530573	0
0	0.018985839	0
0	0.634775057	0
0	0.00246268	0
0	0.016339259	1
0	0.353737535	0
0	1.5342e-05	0
0	0.001729066	0
0	8.181e-06	0
0	7.14e-07	0
0	0.003090334	0
0	0.603919644	0
0	0.559467209	0
0	0.04355126	0
0	0.000816222	1
0	0.50242744	0
0	0.517226739	0
0	0.0	0
0	0.491112313	0
0	0.02588398	0
0	0.001541884	0
0	0.01685777	0
0	0.000304385	0
0	0.000944389	0
0	0.450540501	1
0	0.258222566	0
0	0.034473546	0
0	1.335e-06	0
0	0.532518067	1
0	0.549431145	0
0	0.503898645	0
0	1e-08	0
0	0.009391272	0
0	0.113135571	0
0	0.000302924	0
0	0.027834906	0
0	0.088369412	1
0	0.024828609	0
0	0.010380121	1
0	0.013330768	0
0	0.001883255	0
0	0.009670931	1
0	0.50722711	0
0	0.096282094	0
0	0.297920614	0
0	0.006527432	1
0	0.573128686	0
0	0.594885193	0
0	0.682151713	0
0	0.167149073	0
0	0.002329071	0
0	0.274113436	0
0	0.003284827	0
0	0.019000354	0
0	0.230171658	0
0	2.5e-08	0
0	0.509428316	0
0	3.2522e-05	0
0	0.205398507	0
0	0.00076122	1
0	4.4e-08	1
0	0.588322978	0
0	6.86e-07	1
0	5.25e-07	0
0	0.540789872	0
0	0.520527566	1
0	0.457031805	1
0	6.5e-08	0
0	0.38212622	0
0	0.001162053	1
0	0.46584819	0
0	0.000226169	0
0	0.638755938	0
0	0.616663828	0
0	0.538964941	0
0	0.182263948	0
0	0.490966689	1
0	1.1e-08	0
0	1.25e-07	0
0	0.001369637	0
0	0.010826124	0
0	0.365648802	1
0	1.5342e-05	1
0	0.007395155	0
0	5.6582e-05	0
0	0.227237609	0
0	8.612e-06	0
0	0.370607365	0
0	0.448699559	1
0	0.367806897	0
0	0.081876156	1
0	0.701405886	0
0	0.549334884	0
0	0.335491584	0
0	0.043115873	0
0	1.925e-05	0
0	0.014582119	0
0	0.297458973	0
0	0.494994463	0
0	2.1e-08	0
0	0.008724162	0
0	0.000644298	1
0	1.258e-06	0
0	0.076271896	0
0	3.4527e-05	1
0	0.427150538	0
0	3.127e-05	0
0	0.446767521	0
0	0.003802637	0
0	0.502631325	0
0	0.003647093	0
0	0.307915713	0
0	0.599208901	0
0	0.515816617	0
0	6.932e-06	1
0	0.438787249	0
0	0.000337064	1
0	0.492361631	0
0	0.040455896	0
0	0.676916803	0
0	0.504935216	0
0	0.322003642	0
0	0.000475832	0
0	0.008601737	0
0	3.91e-07	0
0	0.269581225	0
0	0.367886573	0
0	0.138326693	0
0	0.472963722	1
0	0.483835555	0
0	6.517e-06	0
0	0.490497121	0
0	5.99e-07	0
0	0.528421779	0
0	5.31e-06	0
0	0.208806022	1
0	4.9786e-05	0
0	0.304301463	0
0	0.176899534	0
0	0.587855511	0
0	0.441611996	0
0	0.499356527	0
0	0.387463762	0
0	1.12e-06	1
0	0.321125159	0
0	7.31e-07	1
0	0.533005122	1
0	0.63286662	0
0	2.8e-08	0
0	1.51e-07	0
0	3.4755e-05	0
0	0.317811718	0
0	0.593970369	0
0	0.298763912	0
0	0.006573668	0
0	2e-09	0
0	0.12109512	0
0	2.7e-08	1
0	0.179241006	0
0	0.524684734	0
0	2e-09	0
0	3.42e-07	0
0	0.273598801	0
0	0.0151693	0
0	0.392224194	0
0	0.003868691	0
0	0.007636645	0
0	0.083865768	0
0	0.485311374	0
0	0.573190189	0
0	0.009010227	1
0	5.3063e-05	0
0	0.185200444	0
0	0.11838795	0
0	0.321901209	0
0	0.208954231	1
0	0.001424691	0
0	0.507368166	0
0	0.181069196	0
0	1.15e-07	1
0	0.041743309	0
0	0.002269839	0
0	0.454507074	0
0	0.328121672	0
0	7.0738e-05	0
0	0.062043096	0
0	0.146248231	0
0	0.212211147	0
0	0.481794942	0
0	0.023203112	0
0	0.034980119	0
0	0.413802388	1
0	0.624603103	0
0	6.9e-08	0
0	0.47628096	1
0	0.551415841	0
0	0.007994053	0
0	0.005008399	0
0	0.000314517	0
0	0.5461343	0
0	0.236045986	0
0	6.7819e-05	0
0	0.588842952	1
0	0.505171689	1
0	0.001159416	0
0	0.002289909	0
0	1.912e-06	0
0	0.265492484	0
0	0.006538218	0
0	0.320328155	0
0	0.027784476	0
0	0.476105506	0
0	0.29075917	0
0	0.543094905	0
0	0.38800439	1
0	0.196550269	0
0	0.336471291	1
0	0.502418353	0
0	1.5607e-05	0
0	1.28e-07	0
0	0.025320454	0
0	0.038892653	0
0	0.002622263	0
0	0.055364621	1
0	0.507640938	0
0	0.35818805	0
0	0.55384132	0
0	0.000343015	0
0	0.414508332	1
0	0.339840474	0
0	0.180219763	0
0	2.9e-08	0
0	0.494793742	0
0	5.2e-08	1
0	3e-09	0
0	0.007216274	0
0	1.57e-07	0
0	0.363008671	0
0	0.258879067	0
0	0.065495001	0
0	2.677e-05	1
0	0.532474154	0
0	0.000237673	0
0	0.520921058	0
0	0.521743564	0
0	0.138861646	0
0	0.14456544	0
0	0.542528812	0
0	0.104335701	0
0	0.009770424	1
0	0.514698935	0
0	0.588969166	0
0	1.82e-07	0
0	0.651920429	0
0	0.487560561	0
0	0.397537279	0
0	9.234e-06	1
0	0.374711634	0
0	0.477921963	0
0	0.266852143	0
0	0.437054328	0
0	0.125839733	1
0	0.002272605	0
0	2e-09	0
0	0.255359232	0
0	0.000464568	0
0	0.609551411	0
0	5.649e-06	1
0	0.035620968	0
0	6.93e-07	0
0	0.302645098	0
0	0.523471222	0
0	0.562521784	1
0	0.00412233	0
0	0.29125819	0
0	0.652268625	0
0	0.643632588	0
0	0.259911785	0
0	0.354908342	0
0	0.000111242	0
0	0.075496459	0
0	0.01312065	1
0	2.2622e-05	1
0	0.496394597	0
0	0.000585796	0
0	0.492594007	0
0	0.508489394	0
0	0.0024937	0
0	0.228609199	0
0	0.003869796	0
0	0.553806199	0
0	0.092001696	0
0	8.9e-08	0
0	0.550750498	0
0	0.004446041	0
0	0.003839313	0
0	0.486884224	0
0	3.5e-08	0
0	0.544707494	0
0	0.002734988	0
0	0.339591775	0
0	0.005077407	1
0	0.510790397	0
0	0.001641539	0
0	0.029424296	0
0	0.48249463	0
0	0.545958001	0
0	0.000256406	0
0	0.440069614	0
0	0.152777567	0
0	0.005456591	1
0	0.440621493	0
0	0.018822653	0
0	5.4e-08	0
0	0.329951776	0
0	4.4e-08	0
0	0.252287274	1
0	0.004297102	1
0	0.005287538	0
0	0.539286586	0
0	0.000109814	0
0	0.11420374	0
0	0.004572493	0
0	6.32e-07	0
0	0.039274355	0
0	0.187609504	0
0	0.549738206	0
0	0.207504797	0
0	5.5687e-05	1
0	0.000255384	1
0	0.0009693	0
0	0.443605402	1
0	0.484059028	0
0	4.55e-06	0
0	0.562479711	0
0	0.148657701	0
0	0.575146026	0
0	0.494910737	0
0	5.1e-08	0
0	0.509615897	0
0	8.1e-08	0
0	0.689670243	0
0	0.033795998	0
0	0.000486606	0
0	0.065089499	0
0	0.000131728	0
0	0.001875026	0
0	0.548688819	0
0	0.245647633	0
0	4.5284e-05	0
0	0.000343499	0
0	5.1e-08	0
0	0.615330957	0
0	0.393503426	0
0	0.024098941	0
0	0.529783557	0
0	0.156348971	0
0	5.392e-05	0
0	0.327713516	0
0	0.257762947	0
0	0.004883195	0
0	0.004212385	0
0	0.006650386	0
0	0.391878308	0
0	0.062808173	0
0	3.1e-08	1
0	0.001227237	0
0	0.527749489	0
0	0.561006611	0
0	0.029586849	0
0	1e-09	1
0	0.2405132	0
0	0.011669211	1
0	0.07648309	0
0	0.114379322	0
0	0.533688502	0
0	0.478660129	1
0	0.06892189	0
0	0.401824506	0
0	0.255021627	0
0	0.669177968	0
0	0.077656903	0
0	1.4006e-05	0
0	0.207642227	0
0	0.542192383	0
0	0.008885516	1
0	1.461e-05	0
0	0.000645962	0
0	2.127e-06	0
0	0.001656588	0
0	0.706276464	0
0	0.005662157	0
0	5.9e-08	0
0	0.017361675	0
0	0.344068992	1
0	0.003176733	0
0	0.020726529	0
0	0.000914844	0
0	0.310009872	0
0	1.84e-07	0
0	0.589967558	1
0	9e-09	1
0	0.490839423	0
0	0.38514107	0
0	0.000937397	1
0	0.010694425	0
0	0.500529038	0
0	0.000151033	0
0	0.333855891	0
0	0.0134177	0
0	0.007918029	0
0	0.354107349	0
0	0.502302656	0
0	0.000133972	0
0	0.193692592	0
0	0.73706498	0
0	0.00128951	0
0	0.036520729	0
0	0.113059303	0
0	0.000840437	0
0	0.089573332	0
0	6.672e-06	0
0	0.003236102	0
0	0.030178906	0
0	0.112874815	0
0	0.327848586	0
0	0.001165944	0
0	0.002841169	0
0	0.050425016	0
0	0.171838296	0
0	0.00101804	0
0	0.52958404	0
0	0.001819931	0
0	5.6e-07	0
0	0.558636438	0
0	0.490935335	0
0	0.005795004	0
0	0.002728855	0
0	0.290284868	0
0	0.589877588	0
0	0.284162781	0
0	0.663812291	1
0	0.451683074	0
0	0.001007474	0
0	0.019086	0
0	0.002111495	1
0	0.115903674	0
0	0.077010256	0
0	7.4e-08	0
0	0.398309281	0
0	0.003294586	0
0	0.009949384	0
0	0.256077618	0
0	0.746168509	0
0	0.570398021	0
0	0.027189439	0
0	0.000107068	0
0	0.1311892	1
0	0.427359603	0
0	0.617058942	0
0	0.138055197	0
0	4.6e-08	0
0	0.654591901	0
0	3.872e-05	0
0	0.000178047	1
0	0.495293819	0
0	0.000380468	0
0	0.040543473	0
0	7.62e-07	0
0	0.604492302	0
0	0.072037488	0
0	0.003096962	0
0	0.112033931	0
0	0.267219461	0
0	0.004158173	0
0	0.251376246	0
0	0.026204425	1
0	0.612666226	0
0	9.775e-05	0
0	0.119826636	0
0	3.1e-08	0
0	0.204210948	0
0	0.021038242	0
0	0.515141326	0
0	0.415468725	1
0	0.021486502	1
0	0.005313379	0
0	0.283603063	1
0	1.547e-06	0
0	0.021191348	0
0	0.495556374	0
0	1.701e-05	0
0	0.004048642	0
0	0.538180106	0
0	0.153040791	0
0	0.000688833	0
0	0.095422947	1
0	0.000565695	0
0	0.141161209	0
0	0.529153843	1
0	0.633263132	0
0	0.116804446	0
0	0.5762925	0
0	0.003796755	0
0	0.001788718	0
0	0.010987103	0
0	0.608899184	0
0	0.000172344	1
0	0.494406744	0
0	0.040304383	0
0	0.222137633	0
0	0.001722359	0
0	0.011272404	0
0	0.060653945	1
0	5.4e-08	0
0	0.558594235	0
0	0.241237727	0
0	0.00031793	0
0	0.568754772	0
0	0.000282611	0
0	0.049155551	0
0	0.007297352	0
0	0.000979383	0
0	0.001408755	0
0	0.219694293	0
0	0.020447129	0
0	2.2209e-05	1
0	4.08e-07	1
0	0.535572419	0
0	0.543491655	0
0	0.033200817	0
0	0.489280197	0
0	0.456921555	0
0	3.6e-08	0
0	0.23070327	0
0	5.1e-08	0
0	0.49123018	0
0	0.515386848	1
0	0.459954	0
0	6.8578e-05	0
0	6.23e-07	0
0	5.5508e-05	0
0	0.245535324	0
0	0.504626292	0
0	0.001749877	0
0	0.006952051	0
0	0.549980491	0
0	0.004190573	1
0	1e-07	0
0	0.159757856	0
0	0.001066055	1
0	3.445e-06	0
0	0.425239473	0
0	0.207539879	0
0	0.000218074	0
0	0.234481193	0
0	4e-09	1
0	0.055728291	0
0	0.569309644	0
0	0.612611038	0
0	0.33136876	0
0	0.409844473	0
0	0.015147703	1
0	0.29142917	0
0	0.492201872	0
0	0.282339684	0
0	0.000294989	0
0	0.354890833	1
0	0.468856619	0
0	0.028506734	0
0	0.085399988	0
0	0.174852281	0
0	0.000484056	0
0	0.58455975	0
0	0.215809623	0
0	6.343e-06	0
0	0.718458554	1
0	0.017132869	0
0	0.000632094	0
0	3.1e-06	0
0	2.5619e-05	0
0	3e-09	0
0	0.502421206	0
0	3.534e-06	0
0	0.5836476	1
0	0.380370234	0
0	0.386156363	0
0	0.00068429	0
0	0.008006619	0
0	0.381797196	0
0	0.376474788	0
0	1.73e-06	0
0	0.515561641	0
0	0.016618906	0
0	7e-09	0
0	0.611863689	0
0	0.065935076	0
0	0.515551322	0
0	0.245472411	0
0	0.305242233	0
0	0.013943615	0
0	0.492034556	1
0	0.000270545	0
0	0.218650925	0
0	0.523694803	1
0	0.108932972	0
0	0.000286431	0
0	0.009341674	0
0	0.000773528	1
0	0.391195247	1
0	6.4e-08	0
0	0.039325718	0
0	2e-09	0
0	0.039341298	0
0	0.690827242	0
0	0.661601572	0
0	0.36075473	1
0	0.000169475	0
0	0.367075416	1
0	0.265873347	0
0	1.8e-08	0
0	0.483484794	0
0	0.044265739	0
0	0.281887191	0
0	0.237749596	0
0	0.279372215	0
0	0.244122162	0
0	0.483666855	1
0	5.2262e-05	0
0	0.424338755	0
0	0.007254934	0
0	6.8855e-05	0
0	0.555409946	0
0	0.594712276	1
0	0.25561674	0
0	0.010110957	0
0	0.001065667	0
0	0.013325633	1
0	0.498553816	0
0	0.014707634	0
0	0.000850723	0
0	0.259713087	0
0	0.057611947	0
0	0.512219277	0
0	0.007531729	0
0	0.422159373	0
0	4e-09	0
0	0.586006017	0
0	0.003094436	0
0	0.424517267	0
0	0.207593203	0
0	0.40701298	1
0	0.405883427	0
0	0.000899076	0
0	0.196537191	0
0	0.001021309	0
0	0.16755406	0
0	1.2449e-05	0
0	0.001296577	0
0	0.017323599	0
0	2.3402e-05	1
0	0.00640798	0
0	0.017358661	0
0	1.1e-08	1
0	0.004518065	0
0	0.589377553	0
0	0.05899933	0
0	0.517684208	0
0	2.405e-06	0
0	0.405557829	0
0	0.122747257	0
0	0.428387498	0
0	1.09e-07	0
0	0.504761852	0
0	2.8667e-05	0
0	2.0151e-05	0
0	0.223143969	0
0	0.002232051	0
0	0.179839191	0
0	0.613431388	0
0	0.006936484	0
0	0.001802602	0
0	0.021737513	1
0	0.12094195	0
0	0.364448946	0
0	0.034063141	0
0	0.210116636	0
0	3.698e-06	0
0	0.29805386	0
0	1e-09	1
0	0.041801397	0
0	0.000837492	1
0	0.587667279	0
0	0.000244345	0
0	0.353727579	0
0	0.000746789	0
0	4.6e-08	0
0	2.209e-06	0
0	0.522891835	0
0	8e-09	0
0	0.006113282	1
0	0.351540358	0
0	0.024177423	0
0	0.03924887	0
0	0.139682326	0
0	0.095615367	0
0	0.000382709	0
0	0.003811668	0
0	0.26471592	1
0	0.680843013	0
0	0.0183817	0
0	0.000161993	0
0	0.237548481	0
0	0.368589219	0
0	1.82e-07	0
0	0.01496026	0
0	0.555164745	0
0	0.708238456	0
0	1.1484e-05	0
0	0.272598749	0
0	0.217609681	0
0	0.012990449	1
0	2.147e-06	0
0	9.065e-06	0
0	0.225258336	0
0	0.107940351	0
0	0.577824085	0
0	0.001877868	0
0	2.6e-07	0
0	0.000264924	0
0	0.003921448	0
0	0.816024592	0
0	0.295227073	0
0	0.429150048	0
0	0.305270847	0
0	0.001142527	1
0	0.406771404	0
0	0.005678712	0
0	0.000338947	0
0	0.028219404	1
0	0.493021825	0
0	0.707749215	0
0	0.008199004	0
0	0.019745662	0
0	0.548591105	0
0	0.000644141	1
0	0.472505685	0
0	0.528536453	0
0	0.001949634	0
0	0.673957221	0
0	0.201513509	1
0	0.128866512	0
0	0.376950946	0
0	0.001266683	0
0	0.279679186	0
0	0.433015638	0
0	0.009754946	0
0	0.349341868	0
0	0.517793919	0
0	0.413112694	0
0	0.302539222	0
0	3.225e-06	0
0	0.5265721	0
0	0.362203274	0
0	0.011948217	0
0	5.2e-08	0
0	0.489496568	0
0	0.170066797	0
0	0.001280658	0
0	0.378513829	0
0	0.444671302	0
0	0.251568421	0
0	0.636140323	1
0	5.0199e-05	0
0	0.030857442	0
0	0.49798316	0
0	3.2023e-05	0
0	0.012416691	0
0	0.427641809	0
0	0.001523553	0
0	0.432469577	0
0	1.35e-07	1
0	0.39970837	0
0	0.550917411	0
0	0.255904217	0
0	0.001612103	0
0	0.585590018	0
0	0.210060714	0
0	0.558788345	1
0	0.184416835	0
0	0.677696979	0
0	0.008949065	0
0	0.319387761	0
0	0.164492873	0
0	0.01923745	0
0	0.376447794	1
0	0.348303221	0
0	0.549610695	0
0	0.002506571	0
0	0.382968055	0
0	0.428174137	0
0	7.1e-08	0
0	1.92e-07	1
0	0.05313684	0
0	8e-09	0
0	0.170316885	0
0	0.019747336	0
0	0.190358524	0
0	0.636787774	0
0	0.011149166	1
0	1.059e-06	0
0	0.226739578	0
0	0.048350908	0
0	3.4e-08	0
0	7.1087e-05	0
0	1.3382e-05	0
0	7.51e-07	1
0	8.2e-08	1
0	2.12e-07	0
0	0.689861491	0
0	0.273964567	0
0	0.448376743	0
0	0.084826462	1
0	0.539098891	0
0	0.388061274	1
0	0.358598934	0
0	0.001490127	1
0	7.8e-08	0
0	0.422151254	0
0	0.211286462	1
0	0.144825692	1
0	0.000789609	0
0	0.024241818	0
0	0.0084665	0
0	0.43160504	0
0	0.316244815	0
0	0.000682356	0
0	0.3763532	0
0	0.000664408	0
0	0.613722553	0
0	0.000120246	1
0	0.188420739	0
0	0.000194454	0
0	0.222951404	0
0	0.490049514	0
0	3.557e-06	1
0	0.029691596	0
0	7.9e-08	0
0	0.00303107	0
0	0.00126848	0
0	0.510858076	0
0	1.009e-06	0
0	0.118900205	1
0	5.5e-08	0
0	2.021e-06	0
0	2.179e-06	0
0	0.003143683	0
0	0.10320005	0
0	0.015532056	0
0	0.453495345	0
0	3.8623e-05	0
0	0.503303849	1
0	0.579182047	0
0	0.012747117	0
0	0.107702599	0
0	0.002751809	0
0	0.005751057	0
0	0.221077442	0
0	0.000896637	0
0	0.628852678	0
0	0.152763782	0
0	7.734e-06	0
0	4.1e-08	0
0	0.001947598	0
0	0.526437209	0
0	0.000891627	0
0	0.000281573	0
0	1.87e-07	0
0	0.17598003	0
0	0.522985601	0
0	0.613403628	0
0	0.003601929	1
0	0.336537222	0
0	0.57528623	0
0	0.223280543	0
0	0.517920638	1
0	0.306548482	0
0	0.507788811	0
0	0.332262822	0
0	0.543177586	1
0	0.208609815	0
0	0.439096475	0
0	0.003501299	0
0	0.001079993	0
0	0.359936352	1
0	0.541552475	0
0	0.015931082	0
0	1.5956e-05	0
0	0.576109942	0
0	0.203384202	0
0	5.88e-07	0
0	0.16994728	0
0	0.226088786	0
0	0.002888703	0
0	0.453347153	0
0	0.367591152	0
0	2e-08	0
0	0.429451164	0
0	0.011528647	0
0	0.005471007	0
0	0.058700531	1
0	0.246201682	0
0	0.072130892	0
0	0.00116233	0
0	0.476402123	0
0	0.081037741	1
0	0.662839723	1
0	0.709080741	0
0	0.256395324	0
0	0.005619035	0
0	0.509954895	0
0	0.286970364	0
0	0.006059945	0
0	1e-08	0
0	0.217484631	0
0	0.071689735	1
0	0.466543436	0
0	0.001775528	1
0	3.621e-06	0
0	0.469646759	0
0	0.006413219	1
0	9e-09	0
0	0.171962329	0
0	0.078045902	1
0	0.34977005	0
0	0.037152602	0
0	0.004448097	1
0	0.051842112	0
0	0.583680069	0
0	5.99e-07	0
0	0.009039481	0
0	0.363355153	0
0	0.131553652	1
0	0.562831245	0
0	0.005207697	0
0	0.008020722	0
0	0.069507785	0
0	0.094153788	0
0	0.258670058	0
0	0.168671585	0
0	0.000788522	0
0	0.00729333	0
0	0.000972197	0
0	0.050696965	0
0	0.622597157	0
0	3.859e-06	0
0	0.00057254	0
0	0.007350842	0
0	1.1e-08	0
0	0.489134585	0
0	0.598557901	0
0	0.087915243	0
0	0.521965872	0
0	0.023272586	0
0	0.020604303	0
0	0.539696869	0
0	2.1322e-05	0
0	0.01173329	0
0	1.52e-07	1
0	3.78e-07	0
0	0.09087922	0
0	0.039011683	0
0	0.285582594	0
0	0.44745917	0
0	0.450184715	0
0	0.570633902	0
0	0.588281643	0
0	0.00355425	1
0	0.316974346	0
0	0.650111258	0
0	2.427e-06	0
0	0.138451251	1
0	0.219227818	0
0	0.54403124	0
0	0.00696964	0
0	0.131729714	0
0	0.108011795	1
0	0.002344933	0
0	0.268375726	0
0	0.489302705	1
0	0.407932166	0
0	9.406e-06	0
0	0.463781489	0
0	1.635e-06	0
0	0.519271213	0
0	0.462096877	1
0	0.132243347	1
0	0.071822222	0
0	0.36041326	0
0	0.212943316	1
0	0.601353387	0
0	0.347333954	0
0	0.005922377	0
0	0.006349556	0
0	0.33454239	0
0	0.099158231	0
0	0.455812628	0
0	0.240575945	0
0	0.000117051	0
0	0.51194962	0
0	0.542167165	0
0	0.29124326	0
0	0.002703234	0
0	0.479310454	1
0	0.195441436	1
0	0.382300447	0
0	0.489195345	0
0	1.1e-08	0
0	0.039233887	0
0	0.344072267	0
0	0.000146467	0
0	6.502e-06	0
0	0.033413201	0
0	0.005715955	0
0	0.371682756	0
0	0.393437139	0
0	0.005373676	0
0	0.564083898	0
0	0.051999239	0
0	0.000800382	0
0	0.452118513	0
0	0.480977596	0
0	0.375104147	1
0	0.434592535	1
0	0.170699167	0
0	5e-09	1
0	1.4087e-05	0
0	0.000961368	1
0	0.024038918	0
0	0.518982169	0
0	0.003369478	0
0	0.323405931	0
0	3.2e-08	0
0	0.723938348	1
0	0.042093978	0
0	8.81e-07	0
0	0.346209747	0
0	0.429498697	0
0	0.496400238	0
0	0.519160768	0
0	1.236e-06	0
0	2.4156e-05	0
0	0.015346526	0
0	0.487442011	0
0	0.54403401	0
0	3.15e-07	0
0	0.246551055	0
0	0.396200169	0
0	0.000305911	0
0	0.529763772	0
0	0.638260148	0
0	0.027803801	0
0	0.15844634	1
0	0.000937104	0
0	0.493774298	0
0	0.001347842	0
0	0.505065207	0
0	0.588270739	0
0	0.541129128	0
0	0.692772654	0
0	0.302961869	0
0	0.449454974	0
0	0.461167296	0
0	0.611884425	0
0	0.460652421	0
0	6.9958e-05	0
0	0.012899998	1
0	0.034570979	0
0	0.002762785	0
0	0.011457214	0
0	0.49011836	0
0	0.23789784	0
0	0.508768308	0
0	0.00102238	0
0	0.019053405	0
0	0.002912731	0
0	0.000655059	0
0	0.001980063	0
0	0.053475728	0
0	0.017363151	0
0	0.335977357	0
0	0.50476025	0
0	0.165197471	0
0	0.643367851	0
0	0.514181944	0
0	0.559409935	0
0	0.007548424	0
0	0.265897389	0
0	1e-09	0
0	0.324661424	1
0	0.587435203	0
0	0.505358806	1
0	0.000616967	0
0	1e-09	0
0	0.404461282	0
0	0.000298031	0
0	0.496615526	0
0	0.405522029	0
0	6.593e-06	0
0	0.485430963	0
0	0.214463418	1
0	3.1e-08	0
0	8.8e-07	0
0	7.7633e-05	0
0	0.674481107	0
0	0.497320117	0
0	0.213100847	0
0	2.7806e-05	0
0	0.235362709	0
0	0.532392957	0
0	5.3e-08	0
0	0.011226499	0
0	0.361180304	0
0	0.001787411	0
0	0.245005823	0
0	0.534127601	0
0	0.01240772	1
0	1.1e-08	0
0	0.368023653	0
0	0.000899746	0
0	0.141527682	0
0	0.359407032	0
0	0.000112673	1
0	0.343879339	1
0	0.047534712	0
0	0.42047736	0
0	0.567762439	0
0	0.447774335	0
0	0.00615735	0
0	0.695924604	0
0	0.572758157	0
0	2.92e-07	0
0	0.000806858	0
0	7.356e-06	0
0	0.000292391	0
0	2.3108e-05	0
0	6.3731e-05	0
0	0.402531728	0
0	0.011947537	1
0	6e-08	0
0	0.095471877	0
0	0.2774562	0
0	0.004040627	0
0	0.48628007	0
0	0.361799491	0
0	0.007628669	1
0	0.021186355	1
0	0.374731845	0
0	0.371812565	0
0	0.345027956	0
0	0.095452696	1
0	0.492414577	0
0	0.351691036	0
0	0.122964207	0
0	0.551074988	1
0	1.71e-07	1
0	0.469161197	0
0	0.042965309	1
0	0.491744273	0
0	0.487764965	0
0	0.010199019	0
0	0.1801503	1
0	0.00118111	0
0	0.508847962	0
0	0.609186733	0
0	0.007080149	0
0	0.009884304	0
0	0.55954194	0
0	1.6e-08	0
0	6.6735e-05	0
0	0.000120516	0
0	3.146e-06	0
0	0.537296809	1
0	0.738383907	1
0	0.000111763	1
0	2e-09	1
0	1.5742e-05	0
0	0.164108341	0
0	3.474e-06	0
0	0.312049568	0
0	0.492556284	0
0	0.0	1
0	0.545119739	0
0	0.467087023	0
0	0.55471957	0
0	0.615839406	0
0	0.434655661	0
0	0.564730918	0
0	1.356e-06	1
0	0.032338436	0
0	0.575642736	1
0	1.398e-06	1
0	0.420411961	0
0	1.48e-07	0
0	0.001028544	0
0	0.23800743	0
0	0.122122343	0
0	2.913e-06	1
0	0.451211144	0
0	0.488391251	0
0	0.461898747	0
0	0.00624837	0
0	6.183e-05	0
0	0.001274056	1
0	0.452957964	0
0	2.6989e-05	0
0	0.526552553	0
0	0.522030113	0
0	0.412500375	0
0	0.366612687	1
0	0.532160953	0
0	0.173639126	0
0	0.030584062	0
0	8.2936e-05	0
0	0.567450374	0
0	0.442725345	1
0	0.087332442	0
0	0.324160238	0
0	1.439e-06	0
0	1.254e-06	0
0	0.393566993	1
0	0.044207036	0
0	6.6e-08	0
0	0.427651207	0
0	0.595281492	1
0	1.59e-07	0
0	0.656379588	0
0	0.541930347	0
0	0.245184525	0
0	0.16446341	0
0	0.536107973	0
0	0.030754532	0
0	0.461533488	0
0	2e-09	0
0	0.559647625	0
0	0.011287651	0
0	0.486035165	0
0	2e-09	0
0	7.1925e-05	0
0	0.008184339	0
0	0.16306423	0
0	0.522071149	0
0	0.308506325	1
0	8e-09	0
0	0.532967432	0
0	0.195849513	0
0	0.183622644	0
0	0.360994973	0
0	0.000944185	0
0	0.282531712	0
0	0.332117872	0
0	0.162797439	0
0	0.008097369	0
0	0.000787391	0
0	0.247338771	0
0	0.012004934	0
0	0.412795318	0
0	0.175050157	0
0	0.576598377	0
0	0.499841026	0
0	5.4e-08	0
0	0.297914551	0
0	1.552e-06	0
0	0.558849924	0
0	0.496777644	0
0	0.035180354	0
0	0.38071262	0
0	1e-08	0
0	0.039815848	0
0	0.386140537	0
0	2.84e-07	1
0	0.000726692	0
0	3.9188e-05	0
0	1e-09	1
0	0.156640027	0
0	0.286737657	1
0	0.640969264	0
0	0.756986562	0
0	0.005871411	0
0	0.497615807	0
0	0.004808873	0
0	0.662397583	0
0	0.004980208	1
0	4.819e-06	0
0	0.519801165	0
0	0.19851655	1
0	0.341125733	1
0	0.169560282	0
0	0.045172916	0
0	1.7e-08	0
0	0.178404262	0
0	0.597912096	0
0	0.497536575	0
0	0.223902279	1
0	6.935e-05	0
0	0.489913186	0
0	0.283320996	0
0	0.099950072	0
0	0.524796856	0
0	0.068952958	0
0	0.585549377	0
0	0.067246318	1
0	0.000106523	0
0	6.5e-08	0
0	0.202976937	0
0	0.656961522	0
0	9.8255e-05	0
0	9.9673e-05	1
0	0.482203049	1
0	0.447529566	0
0	3.67e-07	0
0	0.120638711	0
0	0.134296604	0
0	0.001109673	0
0	0.568495436	0
0	0.330920733	1
0	0.435222422	0
0	6.81e-07	0
0	0.005925333	0
0	0.513771045	0
0	0.000107912	0
0	0.476656934	0
0	0.000363946	1
0	0.007453053	0
0	0.443314578	0
0	0.128181614	0
0	0.106782381	0
0	3.97e-06	0
0	0.010641407	0
0	2.5777e-05	0
0	0.002266148	1
0	5.39e-07	0
0	0.000276801	0
0	0.000129438	0
0	0.302680733	0
0	0.255953282	1
0	0.578037998	0
0	0.015595393	0
0	0.075841721	0
0	0.342632606	0
0	0.328869324	0
0	9.338e-05	0
0	2.37e-07	0
0	0.007875865	0
0	0.405719845	0
0	0.442084881	0
0	0.195257198	0
0	8.72e-07	0
0	0.614392166	0
0	0.001285017	0
0	2.4018e-05	0
0	2.7e-08	0
0	0.007758585	0
0	0.006753291	0
0	0.44113433	0
0	0.016323504	0
0	0.324252616	0
0	0.039542625	0
0	0.55348334	0
0	3.4037e-05	0
0	0.017174889	0
0	0.645826276	0
0	0.001672764	1
0	0.456481114	1
0	0.028769537	0
0	0.471453279	0
0	4.83e-07	0
0	0.319430639	0
0	0.139017686	0
0	5.2e-08	0
0	1.9e-08	0
0	0.000103647	0
0	0.007794225	1
0	0.093352672	0
0	0.497010235	0
0	0.037019948	0
0	0.571889508	0
0	0.062183341	0
0	0.377374145	0
0	0.649929364	0
0	0.239437125	0
0	0.506172987	0
0	0.546544237	0
0	4.92e-07	1
0	0.543938926	0
0	0.001337568	0
0	0.690259486	0
0	1.2101e-05	0
0	0.692337066	0
0	0.283557929	1
0	0.001716584	1
0	0.531456167	0
0	8.511e-06	0
0	0.438803762	0
0	0.002476265	0
0	1.84e-07	0
0	0.024054898	0
0	0.558478799	0
0	0.001618011	0
0	5.2e-08	0
0	0.610007807	0
0	0.543857486	0
0	0.388137684	1
0	0.264911904	0
0	0.000861061	1
0	0.49030464	0
0	0.108037629	0
0	0.478637234	0
0	0.006278263	0
0	0.000130194	1
0	0.010935108	0
0	0.151477219	0
0	0.030600431	1
0	0.00049128	0
0	0.547988116	0
0	0.558304501	0
0	0.542549464	0
0	2.0353e-05	0
0	2.6e-08	1
0	0.000315592	0
0	0.383912019	1
0	1.0332e-05	0
0	0.563216818	1
0	0.3326774	0
0	0.002357679	1
0	0.003485582	1
0	0.008267453	0
0	2e-08	0
0	0.180337666	0
0	0.00437244	0
0	0.545452819	0
0	0.180655956	0
0	0.004475611	0
0	0.041339893	0
0	0.410859925	0
0	0.230541779	0
0	0.023474535	0
0	0.170730007	0
0	0.051351321	0
0	0.022147815	0
0	0.682332135	0
0	0.589702635	1
0	0.219771232	0
0	0.000126552	0
0	0.712914786	0
0	0.18927288	0
0	0.546877238	1
0	0.000608354	0
0	0.437831306	0
0	0.562289854	0
0	0.174138924	0
0	0.402272275	0
0	0.278757244	0
0	0.372340064	0
0	0.393347944	0
0	0.206028931	0
0	0.16369813	0
0	0.475661375	1
0	4.6881e-05	0
0	0.115803834	0
0	5.286e-05	0
0	0.087331776	0
0	0.247116092	0
0	0.000423731	0
0	0.541248624	0
0	0.015649509	0
0	0.008702304	0
0	0.045661837	0
0	6.981e-06	0
0	0.028223403	0
0	0.109938619	0
0	0.000112497	0
0	0.527484486	0
0	0.308354445	1
0	0.32362866	0
0	0.005918164	0
0	1.06e-07	0
0	0.205089346	0
0	0.053640058	0
0	0.001122609	0
0	0.005960555	0
0	0.585087965	0
0	0.410945835	0
0	0.476880774	0
0	1.5e-08	1
0	0.310692529	0
0	0.514770168	0
0	0.246673438	0
0	0.0004783	1
0	0.419701587	0
0	0.003971269	0
0	2.9e-08	0
0	0.554635505	0
0	0.001089309	0
0	0.417087483	0
0	0.53409779	0
0	0.284141156	0
0	0.294478952	0
0	0.200092342	0
0	0.058493811	0
0	0.001797963	0
0	0.183941845	0
0	0.585900334	1
0	0.384723117	0
0	0.001066731	0
0	0.031538237	0
0	0.544565707	0
0	0.056414885	0
0	0.528721734	0
0	0.186501448	0
0	0.697233315	0
0	0.372649673	0
0	0.002023727	0
0	0.00059579	1
0	0.302771746	0
0	0.022664056	0
0	0.46981778	0
0	0.517913959	0
0	0.00194262	0
0	0.105259704	0
0	1.2078e-05	0
0	0.018400858	0
0	0.556185402	0
0	0.019822606	0
0	0.644146184	0
0	0.174649666	0
0	0.020583257	0
0	0.00317243	1
0	0.54045131	0
0	7.0981e-05	1
0	0.527932827	0
0	0.53196174	0
0	8.9e-08	1
0	0.4805064	0
0	0.341538575	0
0	0.01149067	0
0	0.394146931	1
0	0.544930961	0
0	0.556454714	0
0	0.296804445	0
0	0.000760147	0
0	0.00341107	0
0	0.442742175	0
0	0.555928544	0
0	1.42e-07	0
0	0.548440449	0
0	0.517005753	0
0	0.606261341	1
0	0.002965502	0
0	0.022932876	0
0	0.112347899	0
0	0.456269917	0
0	0.152076071	0
0	0.280965224	0
0	0.005339396	0
0	0.124208259	0
0	0.000687874	0
0	0.426092863	0
0	0.323304423	1
0	0.030730718	0
0	7.8072e-05	0
0	0.630617512	0
0	0.545142659	0
0	2.7e-08	0
0	0.457876238	0
0	0.000769942	0
0	0.005237237	0
0	0.102662077	0
0	0.476525875	0
0	0.023937493	0
0	0.121726592	0
0	0.021105138	0
0	0.575280162	0
0	0.235538518	0
0	0.242662375	0
0	0.455673475	0
0	0.00128063	0
0	0.270222364	0
0	0.675935579	0
0	7.556e-06	0
0	0.0	0
0	0.019801681	0
0	0.458645751	0
0	0.000724461	0
0	0.322424611	1
0	0.573371356	1
0	0.239109754	0
0	0.139251424	0
0	1.3178e-05	0
0	5.347e-06	0
0	0.416548154	1
0	5.45e-07	0
0	0.515548197	0
0	0.347864022	0
0	1e-09	0
0	0.579222486	0
0	9.0306e-05	0
0	0.001381383	0
0	0.052845191	0
0	0.573677493	0
0	0.472684904	0
0	0.100665532	0
0	0.03631133	0
0	0.032294873	1
0	0.035730842	0
0	1e-09	0
0	0.012586531	0
0	0.162163667	0
0	0.000530696	0
0	0.136976906	0
0	0.766246546	0
0	0.122897181	1
0	1.6e-08	0
0	0.01894361	1
0	7.1577e-05	0
0	0.001716802	0
0	0.001663767	0
0	0.438754395	0
0	4.42e-07	0
0	0.588990768	0
0	0.002025713	0
0	0.35815687	0
0	0.488986341	0
0	0.000870277	0
0	0.031360781	0
0	4.4076e-05	0
0	0.000625946	0
0	0.517494679	0
0	0.001212173	0
0	0.655439865	0
0	0.356139512	0
0	0.486247177	0
0	0.000253839	0
0	0.22061392	1
0	0.528219108	0
0	0.119396987	0
0	0.298450533	0
0	0.431806514	0
0	2.427e-06	1
0	0.371089583	1
0	0.023624602	0
0	0.53127781	0
0	0.496279824	0
0	0.389277502	0
0	0.000671406	0
0	0.000458038	0
0	0.000278909	0
0	1.7e-08	1
0	0.434895059	1
0	9.37e-07	0
0	0.503386173	0
0	0.002879815	0
0	0.515617097	0
0	0.002587342	0
0	0.000830111	0
0	0.475331547	0
0	0.010226397	0
0	0.015123237	0
0	0.703871862	1
0	0.007585395	1
0	0.000159386	0
0	0.412862471	0
0	4.29e-07	1
0	0.580726228	0
0	0.521673111	0
0	0.289080175	0
0	0.014822017	0
0	0.016965662	0
0	3e-07	0
0	3.063e-05	0
0	0.328926985	1
0	0.5935487	1
0	0.356043255	0
0	0.589245271	0
0	1.27e-07	0
0	0.429556408	0
0	0.332560596	1
0	4.5e-08	0
0	0.000114522	0
0	0.586608466	0
0	0.502295913	0
0	0.611785573	0
0	3e-08	0
0	0.008855271	1
0	0.603131281	0
0	0.579898224	0
0	0.717671537	0
0	0.422841743	0
0	0.428774723	0
0	0.000444083	0
0	0.204656483	1
0	0.698271587	0
0	0.001007628	0
0	4.6554e-05	1
0	0.708883198	0
0	0.145031289	0
0	0.308004118	0
0	0.32807822	0
0	0.000178995	0
0	0.3954004	0
0	0.530023683	0
0	0.35801853	0
0	6.2873e-05	0
0	0.235576677	0
0	0.029321769	0
0	0.349859318	0
0	0.134601659	0
0	0.317509338	0
0	3e-09	0
0	0.263896112	1
0	0.154138706	0
0	0.00402875	0
0	0.152758678	1
0	0.016571606	0
0	0.001496719	0
0	0.066516979	0
0	0.559467799	0
0	0.22908323	0
0	0.161855164	1
0	0.47009239	0
0	0.160971355	1
0	0.204400709	1
0	1.8914e-05	0
0	0.247952618	0
0	0.022229267	1
0	0.456275477	1
0	0.010531988	0
0	0.009756088	0
0	1.14e-07	0
0	0.605063757	0
0	0.103036289	0
0	0.00062478	0
0	1.128e-05	0
0	0.519301566	0
0	0.000241376	0
0	1.51e-07	0
0	0.144332727	0
0	0.635222789	0
0	0.215356926	0
0	0.004573571	0
0	0.537725219	0
0	7.918e-06	0
0	0.002179457	0
0	8.89e-07	0
0	0.000129715	0
0	0.288493478	0
0	0.001587085	0
0	0.517876257	0
0	0.362805872	0
0	0.000495309	0
0	0.000529428	0
0	5.3e-07	0
0	0.475323647	0
0	1.7417e-05	0
0	0.433048709	0
0	6.2e-08	0
0	0.008012578	0
0	0.232619877	0
0	6.7e-08	1
0	0.200401226	0
0	0.194258384	0
0	0.390889759	0
0	1.6e-08	0
0	0.394781444	1
0	0.182735454	0
0	4.28e-07	0
0	0.025638333	0
0	0.013422556	0
0	0.489915519	0
0	0.342954045	0
0	0.338647686	0
0	0.662052976	0
0	0.39110976	0
0	0.570371733	0
0	0.145667301	1
0	0.364057437	0
0	0.658156396	0
0	0.013872382	0
0	0.002369491	1
0	0.000436924	0
0	2.7e-08	0
0	0.113251094	0
0	0.000190748	0
0	0.001978436	0
0	0.532913469	0
0	0.534330017	0
0	1e-09	1
0	0.007264731	0
0	0.205521719	0
0	0.002949375	1
0	0.011839736	0
0	0.002343167	0
0	0.278750572	0
0	0.553786676	0
0	0.037380994	1
0	0.008194916	0
0	0.046026907	0
0	0.545928954	0
0	0.017809008	0
0	0.413207659	0
0	0.511527994	0
0	0.105492691	0
0	0.22216576	0
0	0.037715723	0
0	0.195282733	0
0	0.013179114	0
0	1.607e-06	0
0	0.009382349	0
0	0.000151679	0
0	0.5360032	0
0	1.88e-07	0
0	0.104412836	0
0	0.238091163	0
0	0.446784156	0
0	3.497e-06	0
0	0.381047931	0
0	2.9069e-05	0
0	0.591292103	1
0	0.421457987	0
0	0.546291941	0
0	0.002544399	0
0	0.019198631	0
0	0.375011534	0
0	3e-09	0
0	0.698493935	0
0	0.006534105	0
0	0.526220477	0
0	0.019152966	0
0	0.501470485	0
0	0.425431695	0
0	0.230219808	0
0	0.434034799	0
0	0.46377869	0
0	0.016945101	0
0	0.495576926	0
0	8.2443e-05	0
0	2.8326e-05	0
0	0.338884608	1
0	0.658858703	0
0	0.638120783	0
0	0.16388253	0
0	6.1048e-05	0
0	0.384736602	0
0	0.522747053	0
0	0.520201433	0
0	5.5e-08	0
0	0.138724149	0
0	0.01047245	0
0	0.163602107	0
0	0.011784415	0
0	0.037050989	1
0	2.608e-05	0
0	0.028138621	0
0	0.61888986	1
0	0.01744846	0
0	5.1e-08	0
0	0.593742236	0
0	0.466351387	1
0	0.244546242	0
0	0.133824869	0
0	0.137128059	1
0	0.169570502	0
0	0.125773674	0
0	0.003691765	0
0	0.341300942	0
0	0.589315597	1
0	0.264049639	1
0	0.541714074	0
0	0.157319167	0
0	8.4424e-05	0
0	0.289963317	0
0	0.446647478	0
0	0.019141945	0
0	0.10199207	0
0	0.495043837	0
0	0.263261894	0
0	0.001139487	0
0	0.491517653	0
0	0.260801531	0
0	0.331012463	1
0	0.580613402	0
0	4.65e-07	1
0	0.085162082	0
0	0.610653293	0
0	0.001618674	0
0	5.4774e-05	0
0	0.004407559	0
0	0.016787364	0
0	0.006699517	0
0	0.000844142	0
0	2.21e-07	1
0	0.006546932	0
0	0.060741275	1
0	0.039200358	0
0	0.417574943	0
0	4.0171e-05	0
[truncated: 8,085 more rows]
